# Supplementary material for: An Antibody-Aptamer-Hybrid Lateral Flow Assay for Detection of CXCL9 in Antibody-Mediated Rejection after Kidney Transplantation
Source: Diagnostics (Basel). 2022 Jan 25;12(2):308. doi: 10.3390/diagnostics12020308 (PMC8871475; doi:10.3390/diagnostics12020308)
Supplement: Supplementary file 1 [file diagnostics-12-00308-s001.zip]

Archive with 1 entries (1 files):
- diagnostics-1515174-supplementary.pdf
